# Supplementary material for: Attachment and mentalization as predictors of outcome in family therapy for adolescent anorexia nervosa
Source: Eur Child Adolesc Psychiatry. 2021 Dec 30;32(7):1241–51. doi: 10.1007/s00787-021-01930-3 (PMC10276078; doi:10.1007/s00787-021-01930-3)
Supplement: Supplementary file 1 — Supplementary file1 (XLSX 48 KB) [file 787_2021_1930_MOESM1_ESM.xlsx]

## Sheet: Correlations
	Age	Self-harm reported at assessment	Duration of illness (months)	Percentage medianBMI at baseline	Morgan Russell Outcome (Binary)	EDEQ Global	RCADS Internalising Total
Age	1
n	173
Self-harm reported at assessment	0.0443	1
p-value	0.5626
n	173	173
Duration of illness (months)	0.2357	-0.025	1
p-value	0.002	0.7466
n	170	170	170
Percentage medianBMI at baseline	-0.0725	0.1654	-0.0246	1
p-value	0.3433	0.0297	0.7502
n	173	173	170	173
Morgan Russell Outcome (Binary)	-0.2506	-0.1024	-0.1691	0.2732	1
p-value	p<.01	0.1802	0.0275	p<.01
n	173	173	170	173	173
EDEQ Global	0.0521	0.1319	-0.0371	0.2927	0.1839	1
p-value	0.5146	0.0974	0.6435	p<.01	0.0203
n	159	159	158	159	159	159
RCADS Internalising Total	0.0242	0.1743	0.0247	0.0023	0.086	0.5704	1
p-value	0.7869	0.05	0.7832	0.9795	0.3365	p<.01
n	127	127	127	127	127	126	127
ASQ_YP_Confidence T1	-0.1069	-0.2115	0.0305	-0.0651	-0.0393	-0.2122	-0.4223
p-value	0.1653	0.0056	0.6957	0.399	0.611	0.0078	p<.01
n	170	170	167	170	170	156	125
ASQ_YP_Discomfort T1	0.2263	0.0696	-0.0182	-0.0065	-0.0126	0.2031	0.4827
p-value	0.003	0.3674	0.8154	0.9326	0.8708	0.011	p<.01
n	170	170	167	170	170	156	125
ASQ_YP_Secondary T1	0.0748	-0.0179	0.0148	0.0129	0.0036	0.1136	0.1684
p-value	0.3321	0.8169	0.8495	0.8674	0.9623	0.1579	0.0604
n	170	170	167	170	170	156	125
ASQ_YP_Need for Approval T1	0.0849	0.0868	-0.0302	0.027	0.0591	0.3612	0.4694
p-value	0.271	0.2604	0.6982	0.7263	0.4436	p<.01	p<.01
n	170	170	167	170	170	156	125
ASQ_YP_Preoccupation T1	0.0593	0.1431	-0.0348	0.013	0.0514	0.2311	0.3376
p-value	0.4424	0.0626	0.6551	0.866	0.5057	0.0037	p<.01
n	170	170	167	170	170	156	125
DERS_YP_Total T1	0.1578	0.1009	-0.0183	0.112	0.0671	0.3922	0.5282
p-value	0.0398	0.1905	0.8146	0.146	0.3849	p<.01	p<.01
n	170	170	167	170	170	156	125
DERS_YP_Nonacceptance T1	0.2495	0.0519	0.0238	0.0303	0.0336	0.2582	0.4073
p-value	0.001	0.5013	0.7605	0.6952	0.6639	0.0011	p<.01
n	170	170	167	170	170	156	125
DERS_YP_Goals T1	0.1599	0.1299	-0.073	0.1108	0.0037	0.3606	0.4735
p-value	0.0372	0.0914	0.3488	0.1503	0.9615	p<.01	p<.01
n	170	170	167	170	170	156	125
DERS_YP_Impulse T1	0.0283	0.0844	-0.0657	0.0791	0.0855	0.3197	0.383
p-value	0.7143	0.2741	0.3988	0.3054	0.2677	p<.01	p<.01
n	170	170	167	170	170	156	125
DERS_YP_Awareness T1	0.0148	0.037	0.0691	0.0325	0.0399	0.0955	0.2117
p-value	0.8479	0.6319	0.3748	0.6741	0.6053	0.2356	0.0178
n	170	170	167	170	170	156	125
DERS_YP_Strategies T1	0.1316	0.1205	-0.0552	0.1195	-0.0102	0.4004	0.4777
p-value	0.0871	0.1174	0.4788	0.1207	0.895	p<.01	p<.01
n	170	170	167	170	170	156	125
DERS_YP_Clarity T1	0.0716	-0.0018	0.0517	0.1278	0.1868	0.235	0.4057
p-value	0.3532	0.9816	0.5074	0.0968	0.0147	0.0031	p<.01
n	170	170	167	170	170	156	125
RFQY Total T1	0.0296	-0.0723	0.1004	-0.1406	-0.0119	-0.0967	-0.0797
p-value	0.7016	0.3486	0.1966	0.0674	0.8775	0.2296	0.377
n	170	170	167	170	170	156	125
Hypermentalizing_YP_Total T1	0.1408	0.0459	-0.0199	0.0574	0.101	0.296	0.475
p-value	0.0678	0.5534	0.7995	0.4581	0.1914	p<.01	p<.01
n	169	169	166	169	169	155	124
SOFTA_YP_Total_T2	-0.0451	-0.1821	-0.0533	-0.0187	0.1503	-0.0791	-0.0988
p-value	0.6175	0.0421	0.5584	0.8356	0.0944	0.3988	0.3656
n	125	125	123	125	125	116	86
SOFTA_YP_Engagement T2	0.008	-0.2118	-0.0276	-0.037	0.0978	-0.0841	-0.0781
p-value	0.929	0.0177	0.7617	0.6823	0.278	0.3697	0.4745
n	125	125	123	125	125	116	86
SOFTA_YP_Connection_T2	0.0222	-0.1491	0.0004	-0.0031	0.1093	0.025	0.0011
p-value	0.8058	0.0969	0.9964	0.9724	0.2252	0.79	0.9918
n	125	125	123	125	125	116	86
SOFTA_YP_Safety_T2	-0.1243	-0.0852	-0.0934	0.0412	0.1382	-0.1006	-0.1376
p-value	0.1671	0.3446	0.3043	0.6479	0.1243	0.2828	0.2065
n	125	125	123	125	125	116	86
SOFTA_YP_Purpose_T2	-0.0708	-0.1965	-0.0712	-0.0743	0.1872	-0.1311	-0.1492
p-value	0.4325	0.0281	0.4336	0.4104	0.0366	0.1608	0.1703
n	125	125	123	125	125	116	86
RFQ8 Certainty T1	-0.004	0.1705	0.0691	-0.1107	-0.2318	-0.146	-0.2547
p-value	0.9598	0.0295	0.3852	0.1596	0.0029	0.0745	0.0052
n	163	163	160	163	163	150	119
RFQ8 Uncertainty T1	-0.0869	-0.1404	-0.0181	0.2384	0.1718	0.14	0.2495
p-value	0.27	0.0737	0.8204	0.0022	0.0284	0.0874	0.0062
n	163	163	160	163	163	150	119
Hypermentalizing_P_Total T1	0.0767	0.0008	0.0549	0.2199	0.1959	0.2051	0.2281
p-value	0.332	0.9918	0.4918	0.0049	0.0125	0.0121	0.013
n	162	162	159	162	162	149	118
DERS_P_Total T1	-0.0345	-0.0819	-0.0697	0.2034	0.1544	0.0574	0.0809
p-value	0.6623	0.2986	0.3809	0.0092	0.0491	0.4854	0.3817
n	163	163	160	163	163	150	119
DERS_P_Nonacceptance T1	0.0197	-0.0947	-0.0669	0.1215	0.1483	0.0521	0.0481
p-value	0.8029	0.229	0.4007	0.1224	0.0588	0.5265	0.6038
n	163	163	160	163	163	150	119
DERS_P_Goals T1	-0.0874	-0.0116	0.0009	0.0963	0.1145	-0.0175	0.0146
p-value	0.2672	0.8829	0.9906	0.2214	0.1456	0.8321	0.8749
n	163	163	160	163	163	150	119
DERS_P_Impulse T1	-0.061	-0.0379	-0.0617	0.2397	0.2089	0.0434	0.0685
p-value	0.4392	0.6306	0.4382	0.0021	0.0074	0.5982	0.4591
n	163	163	160	163	163	150	119
DERS_P_Awareness T1	0.0597	-0.0393	-0.0446	0.0732	-0.0757	0.1056	0.0743
p-value	0.4494	0.6187	0.5758	0.3529	0.3369	0.1983	0.4217
n	163	163	160	163	163	150	119
DERS_P_Strategies T1	-0.0576	-0.0348	-0.0781	0.1844	0.1148	-0.0177	0.0782
p-value	0.4654	0.6592	0.3262	0.0185	0.1445	0.8302	0.3978
n	163	163	160	163	163	150	119
DERS_P_Clarity T1	-0.0164	-0.1724	-0.0371	0.1602	0.1617	0.1204	0.074
p-value	0.8352	0.0278	0.641	0.0411	0.0392	0.1422	0.4239
n	163	163	160	163	163	150	119
ASQ_P_Confidence T1	-0.0114	-0.0681	0.0823	0.0362	0.0571	0.1088	-0.0325
p-value	0.8856	0.3878	0.3007	0.6464	0.469	0.185	0.7254
n	163	163	160	163	163	150	119
ASQ_P_Secondary T1	0.0729	0.1001	-0.0016	0.0752	0.0353	-0.0021	-0.1016
p-value	0.3551	0.2035	0.9839	0.3403	0.6549	0.9796	0.2715
n	163	163	160	163	163	150	119
ASQ_P_Need for Approval T1	-0.0413	-0.1319	0.051	0.0554	0.0947	-0.0524	0.0037
p-value	0.6017	0.0943	0.523	0.484	0.2304	0.5259	0.9679
n	162	162	159	162	162	149	118
ASQ_P_Preoccupation T1	0.0391	-0.0259	0.0623	0.0291	0.0389	-0.1341	0.0291
p-value	0.6201	0.7428	0.4338	0.7124	0.6219	0.1018	0.7532
n	163	163	160	163	163	150	119
ASQ_P_Discomfort T1	-0.0548	-0.005	-0.013	0.071	0.0506	-0.0832	0.0284
p-value	0.4872	0.949	0.87	0.3678	0.5209	0.3117	0.7588
n	163	163	160	163	163	150	119
SOFTA_P_ Total T2	0.0017	-0.1333	0.0094	-0.0897	0.1295	-0.111	0.0005
p-value	0.9847	0.1275	0.9159	0.3063	0.1388	0.2253	0.9961
n	132	132	129	132	132	121	94
SOFTA_P_Engagement T2	0.0685	-0.12	-0.0057	-0.1413	0.0505	-0.1222	0.0531
p-value	0.4352	0.1706	0.9487	0.106	0.5649	0.1818	0.611
n	132	132	129	132	132	121	94
SOFTA_P_Connection T2	-0.0191	-0.1864	-0.0306	-0.0227	0.2242	-0.1027	-0.0481
p-value	0.8279	0.0324	0.7309	0.7959	0.0098	0.2621	0.6453
n	132	132	129	132	132	121	94
SOFTA_P_Safety T2	-0.1022	-0.1355	0.0423	-0.0672	0.1622	-0.0975	-0.0284
p-value	0.2438	0.1215	0.6342	0.4437	0.0632	0.2872	0.786
n	132	132	129	132	132	121	94
SOFTA_P_Purpose T2	0.0596	-0.0112	0.0258	-0.0761	-0.0001	-0.0562	0.0278
p-value	0.4973	0.8986	0.7714	0.3861	0.9995	0.54	0.7906
n	132	132	129	132	132	121	94
	ASQ_YP_Confidence T1	ASQ_YP_Discomfort T1	ASQ_YP_Secondary T1	ASQ_YP_Need for Approval T1	ASQ_YP_Preoccupation T1	DERS_YP_Total T1	DERS_YP_Nonacceptance T1
ASQ_YP_Confidence T1	1
p-value
n	170
ASQ_YP_Discomfort T1	-0.6981	1
p-value	p<.01
n	170	170
ASQ_YP_Secondary T1	-0.4468	0.494	1
p-value	p<.01	p<.01
n	170	170	170
ASQ_YP_Need for Approval T1	-0.4943	0.5001	0.3174	1
p-value	p<.01	p<.01	p<.01
n	170	170	170	170
ASQ_YP_Preoccupation T1	-0.3409	0.3268	0.29	0.516	1
p-value	p<.01	p<.01	p<.01	p<.01
n	170	170	170	170	170
DERS_YP_Total T1	-0.6149	0.5542	0.5182	0.6029	0.4053	1
p-value	p<.01	p<.01	p<.01	p<.01	p<.01
n	170	170	170	170	170	170
DERS_YP_Nonacceptance T1	-0.4272	0.4511	0.3982	0.5174	0.2824	0.7864	1
p-value	p<.01	p<.01	p<.01	p<.01	p<.01	p<.01
n	170	170	170	170	170	170	170
DERS_YP_Goals T1	-0.3368	0.3326	0.3029	0.431	0.3345	0.7227	0.4708
p-value	p<.01	p<.01	p<.01	p<.01	p<.01	p<.01	p<.01
n	170	170	170	170	170	170	170
DERS_YP_Impulse T1	-0.4514	0.3693	0.3687	0.4535	0.3661	0.802	0.4995
p-value	p<.01	p<.01	p<.01	p<.01	p<.01	p<.01	p<.01
n	170	170	170	170	170	170	170
DERS_YP_Awareness T1	-0.3987	0.2719	0.3023	0.091	-0.0156	0.3588	0.154
p-value	p<.01	p<.01	p<.01	0.2381	0.8396	p<.01	0.0449
n	170	170	170	170	170	170	170
DERS_YP_Strategies T1	-0.5232	0.4843	0.441	0.5944	0.4319	0.8717	0.6094
p-value	p<.01	p<.01	p<.01	p<.01	p<.01	p<.01	p<.01
n	170	170	170	170	170	170	170
DERS_YP_Clarity T1	-0.57	0.5025	0.4533	0.4559	0.298	0.7734	0.5737
p-value	p<.01	p<.01	p<.01	p<.01	p<.01	p<.01	p<.01
n	170	170	170	170	170	170	170
RFQY Total T1	0.2297	-0.0785	-0.1045	0.005	0.0235	-0.2277	-0.0941
p-value	0.0026	0.3091	0.1751	0.9487	0.7607	0.0028	0.2223
n	170	170	170	170	170	170	170
Hypermentalizing_YP_Total T1	-0.5504	0.5297	0.4813	0.5997	0.4604	0.6944	0.5077
p-value	p<.01	p<.01	p<.01	p<.01	p<.01	p<.01	p<.01
n	169	169	169	169	169	169	169
SOFTA_YP_Total T2	0.2871	-0.2181	-0.2197	-0.0108	-0.1008	-0.1934	0.0126
p-value	0.0012	0.0149	0.0142	0.9055	0.2651	0.0314	0.8898
n	124	124	124	124	124	124	124
SOFTA_YP_Engagement T2	0.3116	-0.2585	-0.215	-0.0143	-0.1126	-0.1895	0.0314
p-value	0.0004	0.0037	0.0165	0.8751	0.2132	0.035	0.7291
n	124	124	124	124	124	124	124
SOFTA_YP_Connection T2	0.1393	-0.1354	-0.2107	0.1578	0.0139	-0.0324	0.0871
p-value	0.1229	0.1338	0.0188	0.0801	0.8785	0.7209	0.3361
n	124	124	124	124	124	124	124
SOFTA_YP_Safety T2	0.3227	-0.2498	-0.2056	-0.1576	-0.0793	-0.2647	-0.0833
p-value	p<.01	0.0051	0.022	0.0804	0.3815	0.003	0.3575
n	124	124	124	124	124	124	124
SOFTA_YP_Purpose T2	0.2392	-0.1172	-0.1298	-0.0397	-0.1944	-0.2044	0.0024
p-value	0.0075	0.1949	0.1507	0.6613	0.0305	0.0228	0.9785
n	124	124	124	124	124	124	124
RFQ8 Certainty T1	0.1566	-0.1933	-0.1533	-0.2354	-0.1781	-0.2444	-0.2297
p-value	0.048	0.0143	0.0529	0.0027	0.0243	0.0018	0.0035
n	160	160	160	160	160	160	160
RFQ8 Uncertainty T1	-0.0817	0.0472	-0.0557	0.205	0.0002	0.1181	0.1185
p-value	0.3046	0.5534	0.4844	0.0093	0.9975	0.1369	0.1357
n	160	160	160	160	160	160	160
Hypermentalizing_P_Total T1	-0.2069	0.1444	0.1075	0.1895	0.1131	0.3239	0.2177
p-value	0.0089	0.0694	0.1776	0.0167	0.1556	p<.01	0.0058
n	159	159	159	159	159	159	159
DERS_P_Total T1	-0.194	0.1055	0.092	0.1253	0.0771	0.2239	0.1757
p-value	0.014	0.1841	0.247	0.1143	0.3325	0.0044	0.0263
n	160	160	160	160	160	160	160
DERS_P_Nonacceptance T1	-0.147	0.0588	0.0942	0.0733	0.0598	0.1826	0.1785
p-value	0.0637	0.46	0.236	0.3572	0.4523	0.0208	0.024
n	160	160	160	160	160	160	160
DERS_P_Goals T1	-0.0774	-0.018	0.0683	0.0695	0.0491	0.1814	0.0834
p-value	0.3308	0.821	0.3909	0.3823	0.5378	0.0217	0.2944
n	160	160	160	160	160	160	160
DERS_P_Impulse T1	-0.0711	0.0182	0.0075	0.0268	0.0448	0.1677	0.0804
p-value	0.3715	0.8189	0.9254	0.7364	0.5734	0.034	0.3123
n	160	160	160	160	160	160	160
DERS_P_Awareness T1	-0.2901	0.2438	0.1057	0.2216	0.1389	0.1771	0.2398
p-value	p<.01	0.0019	0.1834	0.0049	0.0797	0.025	0.0023
n	160	160	160	160	160	160	160
DERS_P_Strategies T1	-0.0811	0.0387	0.0603	0.0226	0.007	0.111	0.0853
p-value	0.3077	0.6267	0.4489	0.7767	0.9298	0.1625	0.2835
n	160	160	160	160	160	160	160
DERS_P_Clarity T1	-0.2051	0.1534	0.0522	0.1735	0.0373	0.1472	0.0737
p-value	0.0093	0.0529	0.512	0.0282	0.6393	0.0632	0.3546
n	160	160	160	160	160	160	160
ASQ_P_Confidence T1	0.1328	-0.1165	-0.1101	-0.1736	0.0055	-0.1634	-0.1822
p-value	0.094	0.1424	0.1656	0.0281	0.9454	0.039	0.0211
n	160	160	160	160	160	160	160
ASQ_P_Secondary T1	-0.1464	0.1574	0.2022	0.1065	0.0955	0.2218	0.2254
p-value	0.0647	0.0468	0.0104	0.1802	0.2296	0.0048	0.0042
n	160	160	160	160	160	160	160
ASQ_P_Need for Approval T1	-0.0572	0.0782	0.0518	0.1308	0.0089	0.1191	0.1569
p-value	0.4736	0.3274	0.5168	0.1003	0.9109	0.1347	0.0483
n	159	159	159	159	159	159	159
ASQ_P_Preoccupation T1	-0.0882	0.0615	0.0783	0.1859	0.0286	0.1524	0.1509
p-value	0.2672	0.4401	0.3253	0.0186	0.7198	0.0543	0.0568
n	160	160	160	160	160	160	160
ASQ_P_Discomfort T1	-0.0223	0.0988	0.0708	0.0694	-0.004	0.085	0.1726
p-value	0.7792	0.214	0.3735	0.3829	0.9597	0.2852	0.0291
n	160	160	160	160	160	160	160
SOFTA_P_Total T2	0.2139	-0.1337	-0.1313	-0.0027	0.0698	-0.1032	0.0527
p-value	0.0145	0.1295	0.1364	0.9759	0.4297	0.2426	0.5513
n	130	130	130	130	130	130	130
SOFTA_P_Engagement T2	0.1558	-0.1181	-0.1311	0.0539	0.0649	-0.052	0.0959
p-value	0.0768	0.1808	0.137	0.5427	0.4633	0.5571	0.2778
n	130	130	130	130	130	130	130
SOFTA_P_Connection T2	0.1716	-0.1272	-0.1237	-0.0074	-0.0057	-0.0557	0.0977
p-value	0.0509	0.1492	0.161	0.9331	0.949	0.5294	0.2689
n	130	130	130	130	130	130	130
SOFTA_P_Safety T2	0.2693	-0.1411	-0.102	-0.045	0.1092	-0.1352	-0.0578
p-value	0.0019	0.1094	0.2481	0.6112	0.216	0.125	0.5133
n	130	130	130	130	130	130	130
SOFTA_P_Purpose T2	0.1279	-0.0671	-0.0885	-0.008	0.0693	-0.1051	0.0433
p-value	0.1471	0.4483	0.3164	0.9278	0.4331	0.234	0.6251
n	130	130	130	130	130	130	130
	DERS_YP_Goals T1	DERS_YP_Impulse T1	DERS_YP_Awareness T1	DERS_YP_Strategies T1	DERS_YP_Clarity T1	RFQY Total T1	Hypermentalizing_YP_Total T1
DERS_YP_Goals T1	1
p-value
n	170
DERS_YP_Impulse T1	0.5168	1
p-value	p<.01
n	170	170
DERS_YP_Awareness T1	0.0857	0.1174	1
p-value	0.2663	0.1272
n	170	170	170
DERS_YP_Strategies T1	0.6267	0.7129	0.1226	1
p-value	p<.01	p<.01	0.1111
n	170	170	170	170
DERS_YP_Clarity T1	0.4774	0.5466	0.3223	0.5531	1
p-value	p<.01	p<.01	p<.01	p<.01
n	170	170	170	170	170
RFQY Total T1	-0.0879	-0.2255	-0.2055	-0.1839	-0.225	1
p-value	0.2546	0.0031	0.0072	0.0164	0.0032
n	170	170	170	170	170	170
Hypermentalizing_YP_Total T1	0.4502	0.6472	0.2109	0.6063	0.5641	-0.152	1
p-value	p<.01	p<.01	0.0059	p<.01	p<.01	0.0486
n	169	169	169	169	169	169	169
SOFTA_YP_Total T2	-0.0628	-0.1349	-0.3291	-0.2017	-0.1525	0.2368	-0.1415
p-value	0.4882	0.1353	p<.01	0.0247	0.0908	0.0081	0.1171
n	124	124	124	124	124	124	124
SOFTA_YP_Engagement T2	-0.0848	-0.1622	-0.3143	-0.1805	-0.1516	0.2203	-0.1442
p-value	0.349	0.0718	p<.01	0.0448	0.0929	0.0139	0.11
n	124	124	124	124	124	124	124
SOFTA_YP_Connection T2	0.0319	0.0246	-0.2592	-0.0412	-0.0397	0.1874	0.0394
p-value	0.7254	0.7858	0.0037	0.6499	0.6614	0.0372	0.6637
n	124	124	124	124	124	124	124
SOFTA_YP_Safety T2	-0.1102	-0.2238	-0.2597	-0.2795	-0.1681	0.2096	-0.2706
p-value	0.2231	0.0125	0.0036	0.0017	0.0621	0.0195	0.0024
n	124	124	124	124	124	124	124
SOFTA_YP_Purpose T2	-0.065	-0.1228	-0.3245	-0.2193	-0.1875	0.2136	-0.1334
p-value	0.473	0.1741	p<.01	0.0144	0.037	0.0172	0.1395
n	124	124	124	124	124	124	124
RFQ8 Certainty T1	-0.1171	-0.1372	-0.0648	-0.2179	-0.2818	0.026	-0.2529
p-value	0.1402	0.0837	0.4158	0.0056	p<.01	0.7446	0.0013
n	160	160	160	160	160	160	160
RFQ8 Uncertainty T1	0.0347	0.068	0.0359	0.1028	0.1444	-0.0529	0.1547
p-value	0.6627	0.3926	0.6521	0.1956	0.0686	0.5063	0.0508
n	160	160	160	160	160	160	160
Hypermentalizing_P_Total T1	0.1842	0.3646	0.0667	0.2702	0.2783	-0.0506	0.3443
p-value	0.0201	0	0.4035	p<.01	p<.01	0.5269	0
n	159	159	159	159	159	159	159
DERS_P_Total T1	0.181	0.2501	-0.0211	0.1845	0.172	-0.0953	0.2121
p-value	0.022	0.0014	0.7907	0.0195	0.0297	0.2307	0.0071
n	160	160	160	160	160	160	160
DERS_P_Nonacceptance T1	0.2239	0.1668	-0.0463	0.0928	0.1888	-0.0768	0.186
p-value	0.0044	0.035	0.5613	0.2434	0.0168	0.3346	0.0185
n	160	160	160	160	160	160	160
DERS_P_Goals T1	0.1104	0.272	-0.0209	0.1914	0.1019	-0.0273	0.192
p-value	0.1648	p<.01	0.7927	0.0154	0.1997	0.7321	0.015
n	160	160	160	160	160	160	160
DERS_P_Impulse T1	0.1348	0.2975	-0.088	0.156	0.0982	-0.1147	0.1288
p-value	0.0892	p<.01	0.2688	0.0489	0.2168	0.1485	0.1046
n	160	160	160	160	160	160	160
DERS_P_Awareness T1	0.0726	0.0243	0.0691	0.1702	0.1661	-0.0323	0.1041
p-value	0.3615	0.7602	0.3854	0.0315	0.0358	0.6851	0.1904
n	160	160	160	160	160	160	160
DERS_P_Strategies T1	0.1152	0.1773	-0.0051	0.0687	0.0221	-0.1335	0.1487
p-value	0.1469	0.0249	0.9489	0.3881	0.7818	0.0925	0.0606
n	160	160	160	160	160	160	160
DERS_P_Clarity T1	0.1003	0.1178	0.0127	0.1376	0.204	0.0197	0.1448
p-value	0.2072	0.1378	0.8733	0.0827	0.0097	0.8044	0.0676
n	160	160	160	160	160	160	160
ASQ_P_Confidence T1	-0.1538	-0.095	-0.0506	-0.1302	-0.0825	-0.0286	-0.1468
p-value	0.0521	0.232	0.5251	0.1007	0.2995	0.7197	0.0639
n	160	160	160	160	160	160	160
ASQ_P_Secondary T1	0.2212	0.1385	-0.0345	0.175	0.227	-0.1173	0.1352
p-value	0.0049	0.0808	0.6648	0.0269	0.0039	0.1395	0.0884
n	160	160	160	160	160	160	160
ASQ_P_Need for Approval T1	0.1139	0.0591	-0.0529	0.0959	0.1264	-0.031	0.1074
p-value	0.1527	0.4595	0.508	0.2293	0.1122	0.6977	0.1778
n	159	159	159	159	159	159	159
ASQ_P_Preoccupation T1	0.1909	0.0458	0.0729	0.1344	0.0677	0.0569	0.1329
p-value	0.0156	0.5649	0.3593	0.0902	0.3949	0.4751	0.0939
n	160	160	160	160	160	160	160
ASQ_P_Discomfort T1	0.1502	0.0176	-0.0158	0.0036	0.0506	-0.0894	0.1056
p-value	0.0579	0.8248	0.8427	0.9639	0.5255	0.2611	0.1838
n	160	160	160	160	160	160	160
SOFTA_P_Total T2	-0.0424	-0.1175	-0.0812	-0.1519	-0.1087	0.0803	-0.0429
p-value	0.6318	0.1829	0.3587	0.0845	0.2182	0.364	0.6281
n	130	130	130	130	130	130	130
SOFTA_P_Engagement T2	-0.0255	-0.0677	-0.0604	-0.1162	-0.0542	0.1035	0.0414
p-value	0.7733	0.4438	0.4949	0.188	0.5401	0.2415	0.6403
n	130	130	130	130	130	130	130
SOFTA_P_Connection T2	-0.056	-0.0865	-0.0367	-0.1338	-0.0135	0.0913	0.0081
p-value	0.5268	0.3277	0.6789	0.1292	0.8787	0.3015	0.9272
n	130	130	130	130	130	130	130
SOFTA_P_Safety T2	-0.0359	-0.0985	-0.1129	-0.1385	-0.1455	0.0638	-0.1285
p-value	0.6848	0.265	0.2008	0.1161	0.0985	0.471	0.1451
n	130	130	130	130	130	130	130
SOFTA_P_Purpose T2	-0.0255	-0.1425	-0.0651	-0.1248	-0.1531	0.0155	-0.0633
p-value	0.7735	0.1058	0.4615	0.157	0.0821	0.8615	0.4743
n	130	130	130	130	130	130	130
	SOFTA_YP_Total T2	SOFTA_YP_Engagement T2	SOFTA_YP_Connection T2	SOFTA_YP_Safety T2	SOFTA_YP_Purpose T2	RFQ8 Certainty T1	RFQ8 Uncertainty T1
SOFTA_YP_Total T2	1
p-value
n	125
SOFTA_YP_Engagement T2	0.9326	1
p-value	p<.01
n	125	125
SOFTA_YP_Connection T2	0.9081	0.8402	1
p-value	p<.01	p<.01
n	125	125	125
SOFTA_YP_Safety T2	0.8583	0.7519	0.6965	1
p-value	p<.01	p<.01	p<.01
n	125	125	125	125
SOFTA_YP_Purpose T2	0.7877	0.6547	0.6036	0.5351	1
p-value	p<.01	p<.01	p<.01	p<.01
n	125	125	125	125	125
RFQ8 Certainty T1	-0.0091	0.0032	-0.0239	-0.009	0	1
p-value	0.9197	0.9717	0.7925	0.9207	0.9996
n	124	124	124	124	124	163
RFQ8 Uncertainty T1	0.0513	0.0354	0.0947	-0.0824	0.1356	-0.6258	1
p-value	0.5716	0.6959	0.2954	0.3628	0.1332	p<.01
n	124	124	124	124	124	163	163
Hypermentalizing_P_Total T1	-0.081	-0.1366	-0.0305	-0.0804	-0.0374	-0.5258	0.4483
p-value	0.3709	0.1304	0.7369	0.3745	0.6804	p<.01	p<.01
n	124	124	124	124	124	162	162
DERS_P_Total T1	0.0555	-0.0109	0.0711	0.0004	0.1392	-0.4872	0.5169
p-value	0.5406	0.9043	0.4325	0.9961	0.1232	p<.01	p<.01
n	124	124	124	124	124	163	163
DERS_P_Nonacceptance T1	0.1298	0.0984	0.1003	0.0596	0.2053	-0.4076	0.4111
p-value	0.1509	0.2767	0.2677	0.5112	0.0221	p<.01	p<.01
n	124	124	124	124	124	163	163
DERS_P_Goals T1	-0.1311	-0.2093	-0.0575	-0.1913	0.0042	-0.2546	0.3774
p-value	0.1467	0.0196	0.5258	0.0333	0.9628	0.001	p<.01
n	124	124	124	124	124	163	163
DERS_P_Impulse T1	0.0424	-0.0404	0.0615	0.0549	0.0725	-0.4143	0.4773
p-value	0.6404	0.656	0.4974	0.5449	0.4238	p<.01	p<.01
n	124	124	124	124	124	163	163
DERS_P_Awareness T1	-0.0018	0.0106	0.0451	-0.0273	-0.0426	-0.3193	0.1504
p-value	0.9842	0.9068	0.6186	0.7635	0.6382	p<.01	0.0554
n	124	124	124	124	124	163	163
DERS_P_Strategies T1	0.0489	-0.007	0.0289	0.0084	0.1515	-0.2806	0.4167
p-value	0.5897	0.9384	0.7499	0.926	0.0929	p<.01	p<.01
n	124	124	124	124	124	163	163
DERS_P_Clarity T1	0.1872	0.1304	0.1702	0.1328	0.2266	-0.4657	0.3704
p-value	0.0373	0.149	0.0588	0.1415	0.0114	p<.01	p<.01
n	124	124	124	124	124	163	163
ASQ_P_Confidence T1	0.064	0.0615	0.0467	0.0816	0.0328	0.2962	-0.2153
p-value	0.4802	0.4978	0.6063	0.3674	0.7176	p<.01	0.0058
n	124	124	124	124	124	163	163
ASQ_P_Secondary T1	-0.0803	-0.0634	-0.0797	-0.0617	-0.0757	-0.2396	0.0774
p-value	0.3755	0.4843	0.3788	0.4959	0.4036	0.0021	0.3263
n	124	124	124	124	124	163	163
ASQ_P_Need for Approval T1	0.0922	0.036	0.1074	0.0025	0.1833	-0.3748	0.4133
p-value	0.3085	0.6913	0.235	0.9782	0.0415	p<.01	p<.01
n	124	124	124	124	124	162	162
ASQ_P_Preoccupation T1	0.0452	0.0203	0.052	-0.0295	0.1218	-0.3943	0.446
p-value	0.618	0.8232	0.5661	0.7449	0.1779	p<.01	p<.01
n	124	124	124	124	124	163	163
ASQ_P_Discomfort T1	0.045	0.0211	0.0224	0.0121	0.1098	-0.3299	0.3082
p-value	0.6195	0.8163	0.8048	0.894	0.2246	p<.01	p<.01
n	124	124	124	124	124	163	163
SOFTA_P_Total T2	0.4634	0.5243	0.4809	0.3092	0.2966	0.0705	-0.0597
p-value	0	0	0	0.0009	0.0014	0.427	0.5018
n	113	113	113	113	113	129	129
SOFTA_P_Engagement T2	0.4521	0.5172	0.5108	0.2969	0.239	0.0287	-0.0276
p-value	p<.01	p<.01	p<.01	0.0014	0.0108	0.7472	0.7563
n	113	113	113	113	113	129	129
SOFTA_P_Connection T2	0.4887	0.5267	0.5037	0.3131	0.3594	-0.0656	0.1093
p-value	p<.01	p<.01	p<.01	p<.01	p<.01	0.4603	0.2176
n	113	113	113	113	113	129	129
SOFTA_P_Safety T2	0.363	0.4026	0.3552	0.2971	0.2045	0.0447	-0.1232
p-value	p<.01	p<.01	p<.01	0.0014	0.0298	0.6149	0.1642
n	113	113	113	113	113	129	129
SOFTA_P_Purpose T2	0.2567	0.3197	0.2528	0.135	0.191	0.2262	-0.1596
p-value	0.0061	p<.01	0.0069	0.1541	0.0427	0.0099	0.0707
n	113	113	113	113	113	129	129
	Hypermentalizing_P_Total T1	DERS_P_Total T1	DERS_P_Nonacceptance T1	DERS_P_Goals T1	DERS_P_Impulse T1	DERS_P_Awareness T1	DERS_P_Strategies T1
Hypermentalizing_P_Total T1	1
p-value
n	162
DERS_P_Total T1	0.5724	1
p-value	p<.01
n	162	163
DERS_P_Nonacceptance T1	0.4197	0.7965	1
p-value	p<.01	p<.01
n	162	163	163
DERS_P_Goals T1	0.4799	0.7231	0.4589	1
p-value	p<.01	p<.01	p<.01
n	162	163	163	163
DERS_P_Impulse T1	0.5388	0.816	0.5652	0.6284	1
p-value	p<.01	p<.01	p<.01	p<.01
n	162	163	163	163	163
DERS_P_Awareness T1	0.1608	0.4168	0.2232	0.0092	0.112	1
p-value	0.0409	p<.01	0.0042	0.9072	0.1547
n	162	163	163	163	163	163
DERS_P_Strategies T1	0.4404	0.8251	0.584	0.5903	0.7238	0.1057	1
p-value	p<.01	p<.01	p<.01	p<.01	p<.01	0.1793
n	162	163	163	163	163	163	163
DERS_P_Clarity T1	0.4102	0.6625	0.4915	0.3397	0.3762	0.468	0.3726
p-value	p<.01	p<.01	p<.01	p<.01	p<.01	p<.01	p<.01
n	162	163	163	163	163	163	163
ASQ_P_Confidence T1	-0.195	-0.4955	-0.3425	-0.3544	-0.3053	-0.346	-0.4401
p-value	0.0129	p<.01	p<.01	p<.01	p<.01	p<.01	p<.01
n	162	163	163	163	163	163	163
ASQ_P_Secondary T1	0.1965	0.3977	0.3541	0.2018	0.3172	0.3068	0.2647
p-value	0.0122	p<.01	p<.01	0.0098	p<.01	p<.01	p<.01
n	162	163	163	163	163	163	163
ASQ_P_Need for Approval T1	0.3667	0.5597	0.4887	0.4415	0.39	0.2259	0.4699
p-value	0	p<.01	p<.01	p<.01	p<.01	0.0039	p<.01
n	161	162	162	162	162	162	162
ASQ_P_Preoccupation T1	0.3638	0.5517	0.4778	0.4684	0.3816	0.1158	0.5412
p-value	0	p<.01	p<.01	p<.01	p<.01	0.141	p<.01
n	162	163	163	163	163	163	163
ASQ_P_Discomfort T1	0.2336	0.4488	0.4581	0.2939	0.2834	0.1507	0.4377
p-value	0.0028	p<.01	p<.01	p<.01	p<.01	0.0549	p<.01
n	162	163	163	163	163	163	163
SOFTA_P_Total T2	-0.1805	-0.1638	-0.097	-0.14	-0.1126	-0.0479	-0.1589
p-value	0.0407	0.0636	0.2741	0.1137	0.2037	0.5897	0.0721
n	129	129	129	129	129	129	129
SOFTA_P_Engagement T2	-0.0989	-0.0468	-0.0157	-0.0073	-0.0438	-0.0562	-0.0356
p-value	0.2649	0.5981	0.8595	0.9349	0.6224	0.5266	0.689
n	129	129	129	129	129	129	129
SOFTA_P_Connection T2	0.0023	0.0274	0.0404	-0.0146	0.0071	0.0713	-0.0147
p-value	0.9795	0.7579	0.6495	0.87	0.9364	0.4218	0.8685
n	129	129	129	129	129	129	129
SOFTA_P_Safety T2	-0.2266	-0.2653	-0.1691	-0.2438	-0.1112	-0.1336	-0.264
p-value	0.0098	0.0024	0.0554	0.0054	0.2096	0.1312	0.0025
n	129	129	129	129	129	129	129
SOFTA_P_Purpose T2	-0.2839	-0.265	-0.1803	-0.2024	-0.2283	-0.0474	-0.2187
p-value	0.0011	0.0024	0.0409	0.0214	0.0093	0.5938	0.0128
n	129	129	129	129	129	129	129
	DERS_P_Clarity T1	ASQ_P_Confidence T1	ASQ_P_Secondary T1	ASQ_P_Need for Approval T1	ASQ_P_Preoccupation T1	ASQ_P_Discomfort T1	SOFTA_P_Total T2
DERS_P_Clarity T1	1
p-value
n	163
ASQ_P_Confidence T1	-0.3081	1
p-value	p<.01
n	163	163
ASQ_P_Secondary T1	0.2484	-0.5022	1
p-value	0.0014	p<.01
n	163	163	163
ASQ_P_Need for Approval T1	0.3499	-0.4992	0.3226	1
p-value	p<.01	p<.01	p<.01
n	162	162	162	162
ASQ_P_Preoccupation T1	0.3046	-0.5693	0.3095	0.6778	1
p-value	p<.01	p<.01	p<.01	p<.01
n	163	163	163	162	163
ASQ_P_Discomfort T1	0.221	-0.633	0.3946	0.5606	0.6021	1
p-value	0.0046	p<.01	p<.01	p<.01	p<.01
n	163	163	163	162	163	163
SOFTA_P_Total T2	-0.1629	0.2248	-0.1726	-0.0717	-0.0887	-0.0457	1
p-value	0.0651	0.0104	0.0505	0.4192	0.3174	0.6073
n	129	129	129	129	129	129	132
SOFTA_P_Engagement T2	-0.0524	0.098	-0.0982	-0.0007	0.0093	0.0424	0.8916
p-value	0.5551	0.2691	0.2682	0.9938	0.9163	0.6336	p<.01
n	129	129	129	129	129	129	132
SOFTA_P_Connection T2	0.0367	0.1588	-0.0765	0.0992	0.0238	0.0441	0.8673
p-value	0.6795	0.0722	0.3887	0.2635	0.7886	0.6201	p<.01
n	129	129	129	129	129	129	132
SOFTA_P_Safety T2	-0.2211	0.3659	-0.2121	-0.1753	-0.2031	-0.1609	0.8511
p-value	0.0118	p<.01	0.0158	0.047	0.021	0.0686	p<.01
n	129	129	129	129	129	129	132
SOFTA_P_Purpose T2	-0.3084	0.1364	-0.1946	-0.1638	-0.1272	-0.0774	0.7772
p-value	p<.01	0.1233	0.0271	0.0636	0.1507	0.3833	p<.01
n	129	129	129	129	129	129	132
	SOFTA_P_Engagement T2	SOFTA_P_Connection T2	SOFTA_P_Safety T2	SOFTA_P_Purpose T2
SOFTA_P_Engagement T2	1
p-value
n	132
SOFTA_P_Connection T2	0.7693	1
p-value	p<.01
n	132	132
SOFTA_P_Safety T2	0.6902	0.6586	1
p-value	p<.01	p<.01
n	132	132	132
SOFTA_P_Purpose T2	0.5723	0.509	0.5378	1
p-value	p<.01	p<.01	p<.01
n	132	132	132	132
